# Supplementary material for: Subliminal meaning-contingent attentional orienting: The role of attentional control setting based on displaywide features
Source: Front Psychol. 2022 Nov 17;13:1035690. doi: 10.3389/fpsyg.2022.1035690 (PMC9752581; doi:10.3389/fpsyg.2022.1035690)
Supplement: Supplementary file 1 [file Table_1.XLSX]

## Sheet: pre Exp
	hong	hong	hong	hong	lv	lv	lv	lv			hong	hong	hong	hong	lv	lv	lv	lv
	down	left	right	up	down	left	right	up			down	left	right	up	down	left	right	up
RT	285	383	259.33	461	509.5	317	485.2	310.6		ACC	0.2	0.29	0.43	0.4	0.4	0.83	0.5	0.83
	297.13	220	286.63	356.5	256	278.1	290	389.75			0.73	0.13	0.8	0.6	0.1	1	0.11	0.67
	385	310.8	366.76	485	338.6	501.6	343.22	361.6			0.2	0.45	0	0.4	0.45	0.5	0.9	0.56
	425.6	537.29	417.08	503.6	567.75	699.6	588.5	632.5			0.42	0.58	1	0.91	0.73	0.5	0.18	0.2
	536.5	297.71	601	397	459.9	448.6	334	346.75			0.17	0.58	0.25	0.58	0.83	0.45	0.75	0.4
	243.5	210	313.75	337	282	364.172	211.5	291.33			0.33	0.25	0.57	0.43	0.2	0	0.5	0.43
	531.5	499.22	487.1	501.67	477.6	563.29	524.4	493.38			0.5	0.82	0.91	0.5	0.83	0.58	0.83	0.67
	361	444.33	414.83	312	263.5	413	608.5	485.83			0.55	0.27	0.75	0.64	0.2	0.45	0.2	0.55
	250.33	281.71	341	383.5	366.8	273.75	284.67	315			0.27	0.64	0.33	0.4	0.45	0.44	0.9	0.55
	289	396	366.76	281	420.5	241.33	315.25	395.75			0.33	0.33	0	0.33	0.33	1	0.67	0.67
	433.86	396.67	459	447	412	577.17	417.5	420.5			0.58	0.38	0.11	0.8	0.5	0.55	0.73	0.67
	468.17	467.75	362.86	426.6	390.33	236	367.395	442			0.67	0.57	0.78	0.63	0.33	0.4	0	0.14
	420.57	458.14	375.63	391.4	432.11	415.83	479.17	729.67			0.58	0.58	0.67	0.45	0.75	0.5	0.5	0.25
	302.67	371.25	499	288.5	336.25	319.17	325.25	222.5			0.33	0.44	0.13	0.4	0.73	1	0.67	0.5
	364.29	379.43	584	287	301.83	310.33	303.29	378.6			0.64	0.64	0.11	0.36	0.55	0.33	0.7	0.5
	307.57	517	271.29	318.14	295.5	267.4	219	248.25			0.7	0.2	0.78	1	0.2	0.71	0.25	0.8
	330.11	448.63	310.6	293.33	268.75	281.6	279.5	351.33			0.75	0.67	0.45	0.27	0.33	0.5	0.17	0.3
	350.155	237.5	366.76	376.587	359	357.25	311.5	267			0	0.33	0	0	1	0.8	0.67	0.75
	414.67	434.67	594	457	371.38	349.5	378.73	414.22			0.27	0.82	0.09	0.27	0.67	0.17	1	0.82
	283.4	336	323.25	302.86	333	280	426.5	323.43			0.56	0.36	0.67	0.7	0.57	0.57	0.5	0.7
	222	461.55	249	457.67	344	347.33	304.25	307.83			0.27	0.92	0.18	0.3	0.64	0.5	0.89	0.55
	398.8	487.25	355.64	405	293	320	396.33	423.5			0.56	0.4	0.92	0.75	0.4	0.8	0.27	0.4
	330	304.11	348.29	359.91	351	405.67	384	365.67			0.5	0.75	0.58	0.92	0.42	0.27	0.58	0.25
	424.6	565.67	414.71	401.86	494	423	367.395	487.75			0.5	0.3	0.7	0.78	0.33	0.64	0	0.57
	235.5	265.83	366.76	372.25	231.5	275	219.67	293.5			0.4	0.67	0	0.5	0.5	0.43	0.75	0.33
	483	519	355.17	422.67	439.4	467.9	609.75	371.259			0.4	0.4	0.6	0.6	0.45	0.91	0.36	0
	282.56	255.29	259.29	273.29	359.404	364.172	309.86	235			0.9	0.88	0.7	0.7	0	0	0.64	0.1
	297.5	400.75	233.67	388.6	244.67	252	251	254.5			0.33	0.67	0.86	1	0.5	0.6	0.13	0.4
	313.17	264.73	262.5	351.86	333.86	249.33	336.5	345.13			0.55	1	0.18	0.58	0.64	0.25	0.67	0.67
	255.5	320.33	247.6	334.33	284.5	260.75	367.395	225.5			0.4	0.86	1	0.6	1	0.57	0	0.33
	351.29	429.25	273.4	367	374	457.67	417.75	439.67			1	0.5	0.63	0.25	0.88	0.33	0.5	0.43
	331	281.5	369.67	309.67	309.29	336	299.67	311			0.18	0.17	0.27	0.25	0.7	0.6	0.75	0.92
Mean	350.155	380.699	366.76	376.587	359.404	364.172	367.395	371.259			0.461563	0.526563	0.482812	0.540625	0.519063	0.536875	0.508437	0.497188
SD	84.1506	101.224	100.729	67.2829	83.0574	110.499	107.024	111.962			0.223146	0.237482	0.331937	0.240871	0.251696	0.2585	0.29654	0.229491

## Sheet: Exp 1
	invalid	invalid	invalid	invalid	invalid	invalid	invalid	invalid	valid	valid	valid	valid	valid	valid	valid	valid			invalid	invalid	invalid	invalid	invalid	invalid	invalid	invalid	valid	valid	valid	valid	valid	valid	valid	valid
	congruence	congruence	congruence	congruence	incongruence	incongruence	incongruence	incongruence	congruence	congruence	congruence	congruence	incongruence	incongruence	incongruence	incongruence			congruence	congruence	congruence	congruence	incongruence	incongruence	incongruence	incongruence	congruence	congruence	congruence	congruence	incongruence	incongruence	incongruence	incongruence
	down	left	right	up	down	left	right	up	down	left	right	up	down	left	right	up			down	left	right	up	down	left	right	up	down	left	right	up	down	left	right	up
RT	500.6	516.83	522.11	523.46	525.71	530.45	556.07	521.4	515.33	496.31	492.56	482.06	557.38	512.13	514.4	496.69		ACC	0.94	1	0.98	1	1	0.98	0.98	0.94	0.94	1	1	1	1	1	0.94	1
	465.53	494.5	503.91	504.35	460.05	468.55	474.65	486.11	534.38	463	483.07	470.47	497.4	475.21	466.38	474			0.94	0.96	0.94	0.9	0.92	0.92	0.96	0.96	1	0.94	0.93	0.94	0.94	0.88	0.81	0.94
	482.49	515.11	479.49	528.4	503.86	514.23	523.8	537.35	555.62	486.86	539.92	505	578.92	527.54	547.91	537.54			0.87	0.96	0.83	0.91	0.85	0.97	0.95	0.79	0.93	0.88	0.81	0.93	1	1	0.85	1
	521.95	527.45	530.2	536.66	495.21	498.07	532.88	526.92	463.2	446.27	426.93	458.67	459.31	461.53	418	425.33			0.93	1	0.93	0.98	1	0.94	0.9	1	1	1	0.93	1	1	0.94	0.94	0.94
	459.04	476.62	463.02	481.77	482.66	493.81	507.39	500.71	513	498.63	479.81	471.69	549.5	481.67	486.75	471.5			1	0.98	1	0.98	1	1	1	1	1	1	1	1	1	1	1	1
	517.42	525.93	526.75	527.59	493.91	512.5	514.32	508.75	507.36	456	458.23	489.69	503	443.29	466.07	510.93			0.75	0.85	0.8	0.71	0.9	0.67	0.85	0.92	0.93	0.94	0.93	1	0.75	0.93	0.94	0.94
	530.02	567.97	567.66	562.1	496.8	513.19	509.35	528.13	540.4	528.8	527.58	522.69	520	482.38	457.53	490.69			0.96	0.95	0.76	0.91	0.94	0.88	0.9	0.83	0.94	0.67	0.75	1	0.94	1	0.94	1
	503.65	516.06	526.28	501.24	498.39	516.51	532.59	524.22	507.81	460.53	474.75	490.44	494.69	495.56	458.31	458.4			1	0.98	0.98	0.94	0.96	0.98	0.96	0.98	1	0.94	1	1	1	1	1	1
	455.92	473.5	436.54	457.91	479.09	478.43	471.72	493.57	476.4	427.71	478.07	446.4	487.5	469.67	507.4	464			1	0.96	0.96	0.94	0.98	0.98	0.96	0.96	0.94	0.88	0.94	1	1	0.75	0.94	0.94
	497.23	528.71	507.54	500.51	458.07	474.3	477.44	460.48	460.79	458.44	436.94	472.13	493.33	393.2	441.38	487.81			0.94	0.96	1	0.94	0.9	0.98	0.85	0.88	0.88	1	1	1	0.94	0.94	1	1
	481.4	490.74	514.98	503.47	521.24	523.1	575.37	535.3	531.43	549.56	481.8	505.2	550.63	516	515.57	532.81			0.98	0.98	0.92	0.91	0.96	1	0.93	0.98	0.93	1	0.94	1	1	1	0.88	1
	501.25	499.74	507.87	516.96	474.8	481.29	507.91	497.8	506.5	463.19	499.56	459.33	491.69	475	463.44	465.69			1	0.96	0.98	0.98	0.96	1	0.98	0.94	1	1	1	0.94	1	0.88	1	1
	497.34	490.85	505.34	509.33	477.22	472.38	474.55	493.96	456.81	452.27	466.88	447.63	466.56	446.56	461.81	448.07			0.98	1	0.98	0.94	0.96	0.98	0.98	0.94	1	0.94	1	1	1	1	1	0.94
	510.57	520.81	518.38	532.06	543.8	540.51	527.23	540.43	533.19	509	514.93	496	522.81	527.13	596.53	521.13			0.96	1	1	1	1	1	1	0.94	1	1	1	1	1	1	0.94	1
	483	511.28	506.78	517.89	455.74	477.63	495.34	509.11	535.63	468.54	499.94	485.53	507.44	502.75	489.81	492.67			1	1	0.98	0.98	0.89	1	0.98	0.98	1	0.87	1	1	1	1	1	1
	530.39	534.36	560.47	546.5	501.38	504.11	534.68	519.3	568.87	550.47	512.2	531.94	565.13	493.13	504.44	513.63			0.96	0.94	0.94	0.96	0.98	0.92	1	0.96	1	0.94	0.94	1	0.94	1	1	1
	476.74	479.19	472.86	459.71	464.13	478.89	459.33	476.86	517.8	483.2	450.08	477.33	511.67	488.36	465.4	464.6			0.86	0.88	0.88	0.81	0.83	0.94	0.89	0.92	0.71	0.71	0.93	0.92	0.75	0.88	0.94	0.94
	517.21	519.79	509.7	499.68	492.72	491.53	493.13	490.09	502.94	505.33	547.27	513.75	510.73	504.25	515.07	504.5			0.98	0.98	0.96	0.98	0.98	0.98	0.98	0.9	1	0.94	0.94	1	0.94	1	0.94	1
	427.51	440.84	434.98	432.64	452.72	451.02	452.14	442.91	438.38	436.63	442	429	465.38	456.31	451.07	471.88			0.98	0.92	0.9	0.94	0.91	0.96	0.93	1	1	1	0.93	1	0.93	0.81	1	1
	465.5	472.64	477.83	463.41	447.6	433.41	452.72	445.82	488.33	472.86	428.38	438.2	451.93	422.86	417.36	449.33			0.83	0.96	0.85	0.92	0.94	0.92	0.9	0.81	0.94	0.88	1	0.94	0.88	0.88	0.88	0.94
	598.85	593.98	620.7	652.49	566.75	559.57	576.47	613.63	610.94	552.13	544.07	508.31	593.63	539.13	557.94	508			0.98	0.98	1	0.94	0.96	1	0.96	0.98	1	1	1	1	1	1	1	1
	566.5	560.77	582.26	575.38	583.55	587.11	625.56	617.94	578	516.54	534.85	550.79	622.87	619.6	538.07	564.25			0.98	1	0.97	0.97	1	1	1	1	0.92	1	1	1	1	0.94	1	1
	481.09	492.29	508.42	519.88	465.8	476.55	478.82	485.31	542.92	448.73	484.29	458.13	504.15	475.13	490.47	461.53			0.96	0.89	0.94	0.88	0.94	0.83	0.96	0.94	0.81	0.94	0.88	1	0.81	1	0.94	0.94
	493.91	517.83	528.5	559.47	477.15	510.33	493.4	489.67	538.43	502.86	481.5	485.75	483	470.13	470.2	485.47			0.98	1	0.98	0.96	0.98	0.98	0.96	0.98	1	0.93	0.93	1	1	1	1	1
	518.48	531.67	537.83	523.47	494.69	518.7	535.64	527.31	586.4	540.45	571.44	554.71	589.71	485.33	529.43	510.13			0.92	0.78	0.88	0.74	0.94	0.96	0.95	0.91	0.71	0.79	0.56	0.88	0.88	0.94	0.88	0.94
	576.93	574.32	613.07	583.2	583.74	583	629.25	601.78	597	553.75	544.29	574.86	591.27	557.81	511.81	584.4			1	0.98	0.98	1	1	0.93	1	1	1	1	0.93	1	1	1	1	1
	561.59	580.52	587.21	607.93	589.22	594.65	560.65	610.24	557.07	605.31	580.07	558.56	575.5	615.08	559.67	569.19			0.89	0.96	0.88	0.91	0.95	0.93	0.84	0.87	0.93	0.81	0.94	1	0.88	0.87	0.92	1
	443.15	448.74	468.73	461.49	440.41	444	463.4	447.93	449.63	480.75	424.94	430	467.67	475.47	449.47	436.25			0.96	0.98	0.92	0.85	0.96	0.98	1	0.92	1	1	1	1	0.94	0.94	0.94	1
	560.17	544.52	572.5	569.51	548.23	558.29	555.06	538.24	507.88	562.83	493.85	508.06	538.71	512.13	552.07	539.4			0.91	1	1	0.98	0.98	0.89	0.98	0.91	1	0.8	0.87	1	0.93	1	0.88	0.94
	534.19	522.11	525.58	544.59	540.14	510.32	547.86	536.54	537.31	521.29	571.63	509	532.69	500.06	511.73	492.67			1	0.98	0.94	0.96	0.93	0.88	0.94	0.77	1	0.88	1	1	1	1	0.94	1
	485.4	482.55	503.5	472.13	477.83	480.87	489.19	474.38	477.38	488.56	455.69	487.31	499	500.67	464.75	487.88			0.98	0.98	0.96	0.94	0.98	0.96	0.9	0.98	1	1	1	1	1	0.94	1	1
Mean	504.678	514.588	520.032	521.78	499.762	505.719	517.029	515.555	520.553	496.348	494.436	490.924	522.039	494.357	492.911	494.205			0.949032	0.959677	0.936129	0.927742	0.950968	0.946452	0.947419	0.931935	0.951935	0.925161	0.938065	0.985484	0.95	0.952258	0.949677	0.980645
SD	39.9924	36.7971	45.3425	47.3297	41.9336	40.426	46.2904	46.5838	43.7393	43.2909	44.4715	37.6863	45.2419	46.7824	43.6966	38.6462			0.0579859	0.049765	0.0622724	0.0695083	0.0436925	0.0670596	0.0473967	0.0633203	0.0790535	0.0902172	0.0925354	0.0316058	0.0726177	0.0655596	0.0528194	0.0285115

## Sheet: Exp 2
	invalid	invalid	invalid	invalid	invalid	invalid	invalid	invalid	valid	valid	valid	valid	valid	valid	valid	valid			invalid	invalid	invalid	invalid	invalid	invalid	invalid	invalid	valid	valid	valid	valid	valid	valid	valid	valid
	congruence	congruence	congruence	congruence	incongruence	incongruence	incongruence	incongruence	congruence	congruence	congruence	congruence	incongruence	incongruence	incongruence	incongruence			congruence	congruence	congruence	congruence	incongruence	incongruence	incongruence	incongruence	congruence	congruence	congruence	congruence	incongruence	incongruence	incongruence	incongruence
	down	left	right	up	down	left	right	up	down	left	right	up	down	left	right	up			down	left	right	up	down	left	right	up	down	left	right	up	down	left	right	up
RT	429.89	433.34	437.21	438.65	429.91	430.7	449.21	437.4	465.07	410.13	429.19	400.13	435.75	463	418.73	406.4		ACC	0.98	0.94	0.9	0.9	0.94	0.96	0.98	0.9	0.94	1	1	1	1	1	0.94	0.94
	552.73	563.29	555.82	599.69	556.1	580.52	574.59	592.63	598.64	570.54	566.5	521	562.17	541.64	594.64	549			0.94	0.98	0.94	0.87	0.95	0.98	0.95	0.88	1	0.93	0.93	1	0.75	1	1	1
	509.09	496.73	509.76	514.81	520.39	499.77	541.31	513.06	524.75	563.38	460.36	483.43	503.25	547.23	505.5	498.81			1	1	1	0.98	1	1	0.96	1	1	1	0.93	0.88	1	0.87	1	1
	465.18	474.06	448.07	478.48	455.25	458.69	440.43	474.68	468.43	466.08	460.07	408.75	463.14	451.13	475.85	409.19			0.83	0.98	0.92	0.88	0.83	0.88	0.92	0.92	0.88	0.81	0.94	1	0.88	0.94	0.81	1
	499.88	465.57	491.82	473.02	503.35	482.41	502.9	478.71	458.79	439.36	434.06	468.21	467.38	431.44	415.27	458.86			0.72	0.83	0.84	0.85	0.83	0.81	0.88	0.87	0.88	0.93	1	0.88	1	1	0.94	0.88
	452.2	478.07	475.71	497.05	461.17	455.44	482.55	493.34	500.73	492.53	497.08	452.63	499.93	471.6	475.83	453.19			0.89	0.9	0.91	0.8	0.85	0.87	0.94	0.68	0.69	0.94	0.81	1	0.88	0.94	0.75	1
	497.59	488.17	483.77	478.24	485.13	492.22	479.6	496.85	486.88	504.44	497.81	487.75	497.5	506.47	454.57	480.38			0.96	0.98	1	0.94	0.96	0.96	0.98	1	1	1	1	1	1	0.94	0.88	1
	578.53	548.33	596.13	569.11	523.63	526.27	522	521.72	593.81	559.4	589.67	555.94	545.27	543.81	539.88	502.8			0.98	1	1	0.98	0.96	0.92	0.96	0.9	1	1	0.94	1	0.94	1	1	1
	514.21	510.36	493.07	524.93	476.21	487.21	472.67	461.93	459.88	453.6	484.81	472.27	448.44	462.93	486	457.29			0.91	0.96	0.91	0.98	0.9	0.88	0.91	0.96	1	0.94	1	0.94	1	0.94	0.88	0.88
	484.53	494	497.85	508.38	466.29	463.2	495.02	485.74	468.23	478	480.9	479.93	486.46	481.33	480	440.6			0.88	0.93	0.93	0.84	0.88	0.93	0.88	0.83	0.93	1	0.71	1	0.87	0.8	0.75	0.94
	545.35	535.22	540.52	545.51	512.79	540.17	527.75	534.29	534.33	563.31	532	531.31	527.69	530.25	493	529.6			0.91	1	0.92	0.94	0.89	0.89	0.89	0.87	0.94	0.81	0.88	1	0.81	0.5	0.75	0.94
	490.95	492.89	481.19	460.32	469.59	461.3	464.06	474.2	518.06	479.94	454.19	463.69	466.13	471.13	471.33	480.5			0.92	0.94	0.98	0.98	0.98	0.96	1	0.94	1	1	1	1	1	0.94	0.94	1
	450.5	444.16	433.3	471.5	466.51	469.76	464.88	486.17	469.47	424.27	472.79	464.4	514	450.07	494.31	482.73			0.92	0.91	0.85	0.92	0.85	0.87	0.88	0.85	1	0.69	0.88	0.94	0.88	0.88	0.81	0.94
	446	460.61	426.2	437.65	446.17	467.35	460.32	453.88	416.13	428.64	415.18	452.6	456.87	475	454.93	422.38			0.83	0.96	0.85	0.9	0.85	0.96	0.79	0.85	1	0.88	0.69	0.94	0.94	0.87	0.94	1
	470.17	470.27	475.73	473.71	474.6	477.23	477.09	489.25	466.56	487.07	462.43	473.06	498.13	472	487.81	487.69			0.87	0.94	0.96	0.96	0.94	1	0.94	0.94	1	0.88	0.93	1	1	0.88	1	1
	459.8	476.24	476.42	461.94	467.87	497.25	485.11	497.4	482.13	479.63	460.56	477.94	514.5	467.31	459.13	488.56			0.94	0.96	0.94	1	0.96	1	0.98	1	1	1	1	1	1	1	0.94	1
	509.34	506.02	505.11	534.55	521.7	509.16	540.4	546.24	527.07	494.06	487.07	462.75	519.19	529.56	509	492.5			0.98	0.94	0.94	0.96	0.93	0.96	0.94	0.96	0.94	1	0.94	1	1	1	0.94	1
	494.49	494.93	496.87	502.53	491.02	497.82	505.4	507.41	483.53	466.33	467.25	484.8	471.13	473.06	477.38	494			0.94	0.92	0.94	0.98	0.92	0.94	0.96	0.96	0.94	0.94	1	1	1	1	1	1
	511.22	537.32	535.69	537.43	510.44	542.61	535.33	493.07	530.19	470.33	517.23	529.86	556.13	493.44	535.6	526.5			0.98	0.79	0.94	0.96	0.94	0.96	1	0.94	1	0.94	0.81	0.88	0.94	1	0.94	0.88
	480.28	488.11	490.87	487.47	482.76	484.02	486.13	516.23	519.13	500.13	483.07	510.27	528.08	496.19	469.13	479.25			0.9	0.98	0.98	0.98	0.98	0.96	0.96	0.94	0.94	1	0.94	0.94	0.87	1	0.94	1
	527.71	543.26	533.62	557.17	534.67	546.09	545.98	534.81	569.54	534.71	510.56	513.6	532.2	536.23	550.64	521.63			0.96	0.89	0.91	0.91	0.91	0.93	0.92	0.84	0.81	0.88	1	0.94	0.94	0.81	0.88	1
	507.95	479.16	501.95	518.59	490.17	502.31	523.37	520.65	561.91	525.89	496.92	500.75	530.93	555.8	514.07	537.2			0.95	0.93	0.93	1	0.89	0.88	0.85	0.9	0.85	0.69	0.92	0.8	1	0.94	0.94	0.94
	496.34	496.77	484.4	477.28	488.12	483.07	492.56	478.29	491.14	475.75	488.25	452.94	445.47	474.13	437.33	467.38			0.85	0.9	0.94	0.9	0.91	0.92	0.94	0.89	0.93	0.75	1	1	0.94	0.94	0.94	1
	476.43	470.02	480.56	476.2	502.08	511.02	544.02	523.73	530.13	523.2	503.6	510.92	545	581.9	562	528.79			0.94	0.91	0.81	0.83	0.84	1	0.91	0.96	1	0.67	0.94	0.81	0.81	0.71	0.87	1
	484.83	488.88	485.8	477.43	460.5	492.72	478.85	493.11	482.2	480.6	476.38	433.31	503.94	519.25	472.71	461.25			0.96	1	0.96	0.96	0.92	0.96	0.98	0.96	1	0.94	0.81	1	1	1	0.88	1
	449.86	466.22	442.69	482.44	484	492.09	485.65	506.95	514	462.27	452.38	426.75	536.36	496.83	528.5	462.81			0.92	0.96	0.81	0.85	0.94	0.98	0.9	0.88	0.81	0.73	0.5	1	0.88	0.8	0.63	1
	461.71	450.8	471.79	466.1	483.89	484.89	479.73	477.91	445.88	417.08	436.88	415.94	454.2	500.93	481.25	466.67			0.89	0.96	0.91	0.85	0.96	0.96	0.94	0.98	1	0.93	1	1	0.94	1	1	0.94
	521.19	509.49	524.62	520.75	530.33	537.03	556.68	530.82	582.69	488.43	536.38	526.87	532.15	526.42	538.38	513.15			0.91	0.81	0.87	0.84	0.81	0.81	0.88	0.83	0.87	0.5	0.87	0.94	0.81	0.75	0.81	0.81
	442.56	437.4	454.37	455.02	424.8	441.55	459.94	451.76	447.2	457.8	439.31	457.75	466.53	451.79	431.27	430.57			1	0.98	0.96	0.96	0.96	0.89	0.98	0.96	0.94	0.94	1	1	0.94	0.88	0.94	0.93
	460.62	458.4	452.72	471.3	477.02	492.51	470.41	487.38	485.44	457	479.14	477.81	485.81	475.75	466.4	467.69			1	0.98	0.98	0.96	0.98	0.96	0.92	0.94	1	1	0.88	1	1	1	0.94	1
	462.04	467.45	471.57	465.02	450.7	460.13	468.64	465.04	498.93	431.19	478.73	465.13	503.93	459	467.88	450.19			0.94	1	1	0.91	0.98	0.94	1	0.94	0.94	1	0.94	1	0.93	0.81	1	1
Mean	488.167	487.921	488.877	495.557	485.392	492.468	497.18	497.569	502.609	483.39	482.282	476.209	499.925	494.73	488.655	478.954			0.922581	0.940645	0.926774	0.921613	0.917419	0.932903	0.932903	0.911935	0.942903	0.894194	0.909355	0.964194	0.933871	0.907742	0.902581	0.968387
SD	34.901	32.4548	37.6066	38.6689	30.9086	33.1108	34.7605	31.8648	45.3739	43.8293	38.597	37.608	35.33	37.3737	41.8591	36.8116			0.06022	0.0545243	0.0535654	0.0577983	0.0531016	0.0517812	0.0486617	0.0666043	0.0753743	0.127952	0.113518	0.0580674	0.0722808	0.113599	0.092411	0.0499397

## Sheet: Exp 3
	invalid	invalid	invalid	invalid	valid	valid	valid	valid			invalid	invalid	invalid	invalid	valid	valid	valid	valid
	down	left	right	up	down	left	right	up			down	left	right	up	down	left	right	up
RT	488.81	504.32	470.19	494.61	517.87	481.31	472.2	436		ACC	0.91	0.96	0.96	0.92	0.94	1	0.94	0.93
	485.49	481.12	479.27	492.03	517.5	486.14	533.62	463.62			0.93	0.95	0.93	0.88	1	0.88	0.81	1
	508.27	541	528.54	516.95	563.17	552.14	557.15	508.67			0.91	0.89	0.89	0.89	0.86	1	0.87	0.86
	561.26	576.07	565.36	554.82	594.8	589.81	591.85	606.08			0.93	0.91	0.98	0.96	0.94	1	0.81	0.93
	523.67	545.38	548.7	574.48	573.08	535.29	520.46	505.62			0.93	0.89	1	0.88	0.87	0.88	0.87	0.93
	510.81	500.59	517.06	538.5	532.1	482.15	482.36	511.55			0.8	0.85	0.74	0.75	0.63	0.81	0.88	0.79
	513.42	504.73	495.18	529.53	529.85	514.93	490.71	495.55			1	0.93	0.93	0.95	0.87	1	0.93	0.92
	488.79	490.47	494.14	495.2	502.5	480.38	475	475.85			0.93	0.98	0.96	0.96	1	0.87	1	0.93
	501.74	487.76	506.59	516.5	501.27	534.29	491.13	489.86			0.95	1	1	0.96	0.94	0.88	1	1
	462.77	474.7	450	485.24	491.4	485.92	493.75	478.77			0.87	0.98	0.89	0.87	0.94	0.81	1	0.93
	501.29	514.39	515.95	525.4	569.4	503.64	484.33	507.29			0.87	0.98	0.93	0.96	1	0.93	0.86	1
	406.38	420.86	421.83	425.41	416.27	445.77	414.33	400.36			0.74	0.91	0.64	0.71	0.69	0.81	0.94	1
	578.07	597.23	608.14	610.9	567.06	567.94	586.2	563.14			1	0.96	0.98	1	1	1	1	1
	497.16	520.69	479.97	496.78	447.47	465.46	435.27	452			0.8	0.8	0.78	0.77	0.94	0.81	0.94	0.79
	459.13	442.54	485.3	467.05	514.71	458.89	478.62	484.54			0.93	0.93	0.88	0.93	0.93	0.6	0.93	1
	495.88	513.16	523.21	518.02	509.5	516.63	524.08	522			0.89	0.93	0.91	0.94	1	1	0.81	0.93
	540.59	513.98	533	549.71	526.93	548.86	509.53	506.07			0.96	0.89	0.98	0.94	0.94	0.93	0.94	1
	484.2	499.12	520.37	501.88	537.54	504.56	487.47	470.92			0.91	0.91	0.86	0.91	0.87	1	0.94	0.86
	433.3	440.52	441.56	424	448.27	427.19	426.87	451.57			0.96	0.91	0.93	0.92	0.94	1	0.94	1
	497.84	488.59	510.24	510.36	456.13	480.67	468.69	462.64			0.98	0.98	0.91	0.94	1	0.94	1	1
	479.02	483.05	492.32	489.41	462.77	482.71	473.07	487.58			0.93	0.93	0.89	0.85	0.93	0.88	0.93	0.86
	481.82	477.4	499.79	471.52	437.87	454.46	482.15	481.45			0.87	0.89	0.96	0.83	0.94	0.87	0.81	0.79
	469.78	472.46	476.35	494.93	509.5	506.69	505.44	442.07			0.98	1	1	0.96	1	1	1	1
	459.97	480.42	465.91	483.66	544.13	493.67	451.86	468.92			0.84	0.88	0.83	0.88	0.57	1	0.93	1
	596.74	607.47	578.58	612	646.57	613.27	550.69	563.62			0.93	0.98	0.96	0.96	0.93	0.94	0.87	0.93
	424.38	420.49	431.64	439.98	469.64	420.5	439.54	426.91			0.91	0.93	0.91	0.92	0.88	0.75	0.81	0.79
Mean	494.253	499.943	501.507	508.418	514.896	501.28	493.322	487.025			0.91	0.928846	0.908846	0.901538	0.905769	0.907308	0.913846	0.929615
SD	43.3317	46.6082	44.035	47.1619	53.2884	47.0105	44.9173	44.5064			0.0628013	0.0482764	0.0849153	0.071032	0.112292	0.100382	0.0673544	0.0767062
